# Supplementary material for: Exploiting Partial Solubility in Partially Fluorinated Thermoplastic Blends to Improve Adhesion during Fused Deposition Modeling
Source: Materials (Basel). 2022 Nov 15;15(22):8062. doi: 10.3390/ma15228062 (PMC9695794; doi:10.3390/ma15228062)
Supplement: Supplementary file 1 [file materials-15-08062-s001.zip]

Archive with 1 entries (1 files):
- materials-2000860-supplementary.pdf
